# Supplementary material for: Calcium Ion Mixing Modes Govern Membrane Fouling Mitigation During Membrane-Based Recovery of Extracellular Polymeric Substances
Source: Membranes (Basel). 2025 Jun 5;15(6):169. doi: 10.3390/membranes15060169 (PMC12194901; doi:10.3390/membranes15060169)
Supplement: Supplementary file 1 [file membranes-15-00169-s001.zip]

Archive with 1 entries (1 files):
- membranes-3642304-supplementary.pdf
